# Supplementary material for: Discovery of Effective Inhibitors Against Phosphodiesterase 9, a Potential Therapeutic Target of Alzheimer’s Disease with Antioxidant Capacities
Source: Antioxidants (Basel). 2025 Jan 21;14(2):123. doi: 10.3390/antiox14020123 (PMC11852235; doi:10.3390/antiox14020123)
Supplement: Supplementary file 1 [file antioxidants-14-00123-s001.zip]

Archive with 1 entries (1 files):
- antioxidants-3344680-supplementary.pdf
